# Supplementary material for: TMPyP binding evokes a complex, tunable nanomechanical response in DNA
Source: Nucleic Acids Res. 2024 Jun 29;52(14):8399–418. doi: 10.1093/nar/gkae560 (PMC11317170; doi:10.1093/nar/gkae560)
Supplement: gkae560_Supplemental_Files [file gkae560_supplemental_files.zip]

Archive with 2 entries (2 files):
- 1000mM-320nM-T-20-3-SI.mp4
- TMPyP_MS_SI_20240601.pdf
